# Supplementary material for: Cobalt Chloride Treatment Used to Ablate the Lateral Line System Also Impairs the Olfactory System in Three Freshwater Fishes
Source: PLoS One. 2016 Jul 14;11(7):e0159521. doi: 10.1371/journal.pone.0159521 (PMC4944935; doi:10.1371/journal.pone.0159521)
Supplement: S1 Dataset — Dataset includes all fish data, DASPEI-fluorescence data, and cfos quantification data for each species. Data from A. burtoni, goldfish, and cavefish are on individual sheets, and all abbreviations are defined within each sheet. (XLSX) [file pone.0159521.s001.xlsx]

## Sheet: Cichlid
Fish ID	Treatment	Timing	SL (mm)	BM (g)	Sex	GSI	Imaging time	Mag	Exposure	Side	OE Area	Relative FI	OB staining	Dl staining	Dp staining
CCIC-1	Untreated-control	Immediate	57	6.33	F	1.216	14:00:00	48.5	2000	R	4.93517	1	NQ	NQ	0.0035
CCIC-2	Untreated-control	Immediate	55	4.881	M	0.08	14:00:00	50	2000	R	2.24423	1	38.95	0.00096	0.00182
CCIC-3	Untreated-control	Immediate	76	11.259	M	0.035	15:00:00	38.5	2000	R	1.21152	1	28.17	0.00152	0.0022
CCIC-4	Untreated-control	Immediate	51	3.752	F	0.425	16:30:00	41	2000	R	0.509439	1	39.93	0.00206	0.00358
CCIC-5	Untreated-control	Immediate	46	2.432	M	0.535	16:30:00	80	2000	R	0.458	1	46.218	0.00128	0.0028
CCIC-6	Untreated-control	Immediate	40	2.142	M	0.7	15:00:00	53	2000	R	0.729	1	NQ	NQ	NQ
CCIS-1	Low-calcium	Immediate	58	5.911	M	0.711	14:00:00	48.5	2000	R	3.2918	1.14008	23.24	0.00104	0.00158
CCIS-2	Low-calcium	Immediate	40	2.892	F	2.178	14:00:00	50	2000	R	0.673	0.959241	38.45	0.00154	0.0026
CCIS-3	Low-calcium	Immediate	62	6.28	M	0.024	15:00:00	38.5	2000	R	1.44614	0.683865	34.85	0.0012	0.00288
CCIS-4	Low-calcium	Immediate	51	3.952	M	0.168	16:30:00	41	2000	R	1.0495	0.917	23.51	0.00144	0.00146
CCIS-5	Low-calcium	Immediate	37	1.881	M	0.01	13:30:00	74	6000	R	0.5	0.892279	NQ	NQ	NQ
CCIS-6	Low-calcium	Immediate	42	2.615	M	0.754	14:00:00	76	5235	L	0.935	0.778182	NQ	NQ	NQ
CCIL-1	Low-0.1mM CoCl2	Immediate	45	3.891	F	0.206	14:00:00	48.5	2000	L	2.95345	1.29906	15.73	0.0011	0.00192
CCIL-2	Low-0.1mM CoCl2	Immediate	48	3.578	F	5.282	14:00:00	50	2000	R	0.501	0.784633	21.74	0.00086	0.00342
CCIL-3	Low-0.1mM CoCl2	Immediate	70	8.976	M	0.78	15:00:00	38.5	2000	L	1.1071	1.16105	11.94	0.00138	0.00226
CCIL-4	Low-0.1mM CoCl2	Immediate	52	4.195	M	0.151	16:30:00	41	2000	R	0.897529	1.31477	22.03	0.00106	NQ
CCIL-5	Low-0.1mM CoCl2	Immediate	65	4.612	M	0.01	16:30:00	41	2000	R	0.555117	1.66132	26.296	0.00104	0.00356
CCIL-6	Low-0.1mM CoCl2	Immediate	48	3.031	M	0.391	15:00:00	76	5235	L	0.945	3.21583	NQ	NQ	NQ
CCIL-7	Low-0.1mM CoCl2	Immediate	36	1.92	M	0.01	15:00:00	74	6000	R	0.2	1.01555	NQ	NQ	NQ
CCIH-1	High-2mM CoCl2	Immediate	69	8.38	M	0.632	14:00:00	48.5	2000	R	4.09727	1.97212	7.44	NQ	NQ
CCIH-2	High-2mM CoCl2	Immediate	42	2.983	M	0.53	14:30:00	76	5235	L	2.042	2.72972	NQ	NQ	NQ
CCIH-3	High-2mM CoCl2	Immediate	60	8.081	M	0.01	15:00:00	38.5	2000	L	1.63496	3.01346	11.52	0.00098	0.00296
CCIH-4	High-2mM CoCl2	Immediate	56	4.469	M	0.157	16:00:00	80	2000	R	0.641	1.4234	10.57	0.00148	0.00128
CCIH-5	High-2mM CoCl2	Immediate	54	3.948	F	8.359	16:00:00	80	2000	R	1.238	1.56908	11.529	0.00174	0.00216
CCIH-6	High-2mM CoCl2	Immediate	43	2.009	F	0.448	16:00:00	80	2000	R	0.726	1.46239	8.735	0.00148	0.00122
CCIH-7	High-2mM CoCl2	Immediate	65	9.045	M	0.01	15:00:00	74	6000	R	0.5	1.10285	3.62	NQ	0.00144
CCIH-8	High-2mM CoCl2	Immediate	40	2.309	M	0.7	15:00:00	53	4000	R	0.596	1.50726	NQ	NQ	NQ
CCRC-1	Untreated-control	Recovery	40	1.818	M	0.065	08:30:00	53	6000	R	0.413443	1	50.77	0.00146	NQ
CCRC-2	Untreated-control	Recovery	60	7.152	M	0.839	09:00:00	53	2000	R	2.98871	1	49.08	0.00196	0.00336
CCRC-3	Untreated-control	Recovery	50	4.048	F	4.792	08:30:00	40	2000	R	0.80079	1	40.4579	0.00138	0.0018
CCRC-4	Untreated-control	Recovery	44	2.974	F	0.01	09:30:00	45	2000	R	0.818002	1	42.24	0.00156	0.00358
CCRC-5	Untreated-control	Recovery	54	3.991	F	1.002	10:00:00	45	2000	R	0.999	1	51.514	0.00182	0.00258
CCRC-6	Untreated-control	Recovery	37	1.478	M	1.488	11:00:00	45	2000	R	0.68	1	52.845	0.00216	0.0035
CCRC-7	Untreated-control	Recovery	52	3.704	F	0.7	11:00:00	45	2000	R	0.687	1	60.608	0.000987	0.00326
CCRS-1	Low-calcium	Recovery	48	4.407	F	1.838	09:00:00	53	2000	R	2.34618	0.7155	26.2	0.00134	0.00138
CCRS-2	Low-calcium	Recovery	50	3.89	M	0.257	08:30:00	48.5	2000	R	2.39428	0.75221	27.504	0.00154	0.00148
CCRS-3	Low-calcium	Recovery	66	6.768	M	0.01	08:30:00	40	2000	R	1.08366	0.854307	26.38	0.00114	0.0028
CCRS-4	Low-calcium	Recovery	48	3.296	F	0.606	09:30:00	45	2000	R	0.83554	0.591216	49.15	0.00164	0.0024
CCRS-5	Low-calcium	Recovery	36	1.692	F	0.236	09:30:00	45	2000	R	0.34486	0.716146	36.9	0.00146	0.00338
CCRS-6	Low-calcium	Recovery	47	3.983	M	0.892	09:30:00	45	2000	L	0.592	1.01	NQ	NQ	NQ
CCRL-1	Low-0.1mM CoCl2	Recovery	58	5.11	F	4.891	09:00:00	53	2000	R	1.4752	0.452148	NQ	NQ	NQ
CCRL-2	Low-0.1mM CoCl2	Recovery	55	4.106	M	0.316	08:30:00	48.5	2000	R	3.05437	0.64277	38.27	0.0015	0.0023
CCRL-3	Low-0.1mM CoCl2	Recovery	45	3.187	M	0.561	08:30:00	40	2000	L	0.841	0.77	NQ	NQ	NQ
CCRL-4	Low-0.1mM CoCl2	Recovery	50	3.386	F	6	09:30:00	45	2000	R	0.394559	0.328135	29.787	0.00126	0.00338
CCRL-5	Low-0.1mM CoCl2	Recovery	46	3.351	F	2.895	09:30:00	45	2000	R	0.636986	0.449165	17.14	0.00106	0.0016
CCRL-6	Low-0.1mM CoCl2	Recovery	41	3.424	F	3.183	09:30:00	45	2000	R	0.570689	0.493446	49.73	0.00106	0.00244
CCRH-1	High-2mM CoCl2	Recovery	49	3.365	F	0.078	09:00:00	53	2000	R	1.94522	0.164024	6.96	0.00104	0.00058
CCRH-2	High-2mM CoCl2	Recovery	41	0.2981	M	0.241	08:30:00	48.5	2000	L	0.9714	0.43	NQ	NQ	NQ
CCRH-3	High-2mM CoCl2	Recovery	69	8.842	M	0.01	08:30:00	40	2000	L	1.77815	0.16097	3.46	0.00144	0.00036
CCRH-4	High-2mM CoCl2	Recovery	63	8.139	M	0.332	10:30:00	45	2000	R	0.54	0.169665	7.277	0.00114	0.00056
CCRH-5	High-2mM CoCl2	Recovery	42	2.122	M	0.075	08:30:00	53	6000	R	0.357227	0.419615	14.06	0.00192	0.0016
CCRH-6	High-2mM CoCl2	Recovery	67	7.111	M	0.75	08:30:00	40	2000	R	0.912903	0.47678	4.43	0.00222	0.00034
CCRH-7	High-2mM CoCl2	Recovery	38	2.612	M	0.571	08:30:00	40	2000	R	0.918	0.436378	NQ	NQ	NQ

## Sheet: Goldfish
Fish ID	Treatment	Timing	SL (mm)	BM (g)	Sex	GSI	Imaging time	Side	OE Area	Corrected FI
GF-CI-01	Control	Immediate	32.8	1.615	M	3.03406	03:38:00	R	0.35	101.316
GF-CI-02	Control	Immediate	39	1.776	M	0.281532	01:30:00	L	0.491	231.262
GF-CI-03	Control	Immediate	24.1	0.644	M	0.621118	02:16:00	R	0.324	178.8
GF-CI-04	Control	Immediate	34.9	0.867	M	0.346021	02:24:00	L	0.354	99.491
GF-CI-05	Control	Immediate	33.4	1.238	M	3.958	03:08:00	R	0.375	117.844
GF-CI-06	Control	Immediate	36.5	1.556	M	0.385604	03:01:00	R	0.736	143.941
GF-CI-07	Control	Immediate	42.5	3.323	M	2.04634	03:29:00	R	0.297	249.538
GF-CR-01	Control	Recovery	37	1.863	M	0.429415	10:50:00	L	0.797	194.181
GF-CR-02	Control	Recovery	41	1.875	M	0.96	09:44:00	L	0.89	176.256
GF-CR-03	Control	Recovery	35	1.621	M	0.987045	10:30:00	L	0.663	178.174
GF-CR-04	Control	Recovery	40	2.543	M	1.73024	09:13:00	L	1.002	220.638
GF-CR-05	Control	Recovery	34	1.567	M	1.27632	10:10:00	L	0.513	116.808
GF-CR-06	Control	Recovery	43	2.451	M	2.36638	10:39:00	L	0.25	117.867
GF-CR-07	Control	Recovery	29	0.67	M	0.746269	09:53:00	L	0.501	78.127
GF-CR-08	Control	Recovery	26	0.62	M	0.645161	09:35:00	L	0.499	149.786
GF-TI-01	Cobalt	Immediate	44.9	2.568	M	4.20561	02:05:00	L	0.413	40.461
GF-TI-02	Cobalt	Immediate	45.1	3.814	M	3.98532	02:37:00	L	0.359	27.192
GF-TI-03	Cobalt	Immediate	47.1	2.56	M	2.46094	01:57:00	R	0.438	40.992
GF-TI-04	Cobalt	Immediate	34	2.077	M	1.63698	02:51:00	R	0.238	28.429
GF-TI-05	Cobalt	Immediate	22.9	0.604	M	0.165563	03:21:00	R	0.555	44.655
GF-TI-06	Cobalt	Immediate	46	2.943	M	1.22324	03:14:00	R	0.261	40.04
GF-TR-01	Cobalt	Recovery	36	1.908	M	0.733753	09:57:00	L	0.469	27.517
GF-TR-02	Cobalt	Recovery	37	1.451	M	0.068918	10:05:00	L	0.576	27.978
GF-TR-03	Cobalt	Recovery	40	1.892	M	0.0528541	10:57:00	L	0.748	30.438
GF-TR-04	Cobalt	Recovery	34	1.459	M	0.27416	09:30:00	L	0.86	53.398
GF-TR-05	Cobalt	Recovery	39	1.776	M	2.02703	10:43:00	L	0.788	24.641
GF-TR-06	Cobalt	Recovery	36	1.45	M	0.689655	10:15:00	L	0.771	48.604
GF-TR-07	Cobalt	Recovery	34	1.528	M	0.327225	09:22:00	R	0.815	61.468
GF-TR-08	Cobalt	Recovery	29	0.779	M	0.012837	10:24:00	L	0.381	20.817

## Sheet: Cavefish
Fish ID	Treatment	Timing	SL (mm)	BM (g)	Sex	GSI	Imaging time	Side	OE Area	Corrected FI
CF-CI-01	Control	Immediate	22	0.54	M	1.2963	01:16:00	R	0.638	226.568
CF-CI-02	Control	Immediate	32	0.945	F	1.0582	01:30:00	R	0.857	208.921
CF-CI-03	Control	Immediate	26	0.32	F	0.3125	01:59:00	L	0.358	111.565
CF-CI-04	Control	Immediate	27	0.37	F	0.27027	02:40:00	L	0.399	118.138
CF-CI-05	Control	Immediate	29	0.469	F	0.426439	02:25:00	L	0.426	98.972
CF-CI-06	Control	Immediate	32	0.634	M	3.15457	02:18:00	L	0.58	133.169
CF-CI-07	Control	Immediate	20	0.33	M	3.0303	02:45:00	R	0.406	77.997
CF-CR-01	Control	Recovery	30	0.554	M	0.722022	09:15:00	L	0.544	193.896
CF-CR-02	Control	Recovery	41	1.138	M	0.527241	09:25:00	R	1.014	233.833
CF-CR-03	Control	Recovery	29	0.444	M	0.225225	09:51:00	L	0.415	159.264
CF-CR-04	Control	Recovery	35	0.853	M	1.4068	09:31:00	L	0.541	230.591
CF-CR-05	Control	Recovery	24	0.32	I	NA	09:46:00	R	0.443	180.383
CF-CR-06	Control	Recovery	30	0.425	F	0.705882	10:19:00	L	0.666	245.363
CF-CR-07	Control	Recovery	39	1.124	F	3.20285	09:41:00	L	0.579	124.053
CF-TI-01	Cobalt	Immediate	27	0.494	M	0.607287	01:52:00	L	0.2	15.062
CF-TI-02	Cobalt	Immediate	30	0.629	M	0.953895	02:30:00	R	0.454	5.288
CF-TI-03	Cobalt	Immediate	31	0.666	I	NA	02:53:00	R	0.555	8.535
CF-TI-04	Cobalt	Immediate	28	0.6	M	0.833333	01:23:00	L	0.425	27.044
CF-TI-05	Cobalt	Immediate	26	0.506	M	0.592885	01:40:00	R	0.43	13.153
CF-TI-06	Cobalt	Immediate	23	0.394	F	1.77665	02:05:00	L	0.227	12.664
CF-TR-01	Cobalt	Recovery	36	1.184	I	NA	09:20:00	L	1.078	34.036
CF-TR-02	Cobalt	Recovery	24	0.468	M	0.213675	09:36:00	R	0.765	25.844
CF-TR-03	Cobalt	Recovery	31	0.703	M	0.426743	09:56:00	L	0.477	22.907
CF-TR-04	Cobalt	Recovery	33	0.815	M	2.82209	10:14:00	L	0.537	17
CF-TR-05	Cobalt	Recovery	25	0.421	M	0.950119	10:09:00	L	0.581	23.924
CF-TR-06	Cobalt	Recovery	27	0.49	M	1.02041	09:01:00	R	0.09	25.902
CF-TR-07	Cobalt	Recovery	26	0.404	M	0.49505	10:01:00	R	0.483	22.517
